# Supplementary material for: Study of Cytotoxicity of Spiro-Fused [3-Azabicyclo[3.1.0]hexane]oxindoles and Cyclopropa[a]pyrrolizidine-oxindoles Against Tumor Cell Lines
Source: Pharmaceuticals (Basel). 2024 Nov 25;17(12):1582. doi: 10.3390/ph17121582 (PMC11680018; doi:10.3390/ph17121582)
Supplement: Supplementary file 1 [file pharmaceuticals-17-01582-s001.zip]

Archive with 1 entries (1 files):
- pharmaceuticals-3304830-supplementary.pdf
